# Supplementary material for: The gene expression profiles in response to 102 traditional Chinese medicine (TCM) components: a general template for research on TCMs
Source: Sci Rep. 2017 Mar 23;7:352. doi: 10.1038/s41598-017-00535-8 (PMC5428649; doi:10.1038/s41598-017-00535-8)
Supplement: Supplementary file 1 — Dataset 1 [file 41598_2017_535_MOESM1_ESM.xlsx]

## Sheet: up
205749_at
204855_at
220911_s_at
208514_at
220983_s_at
215228_at
212225_at
213715_s_at
212143_s_at
203180_at
210095_s_at
213415_at
220756_s_at
203725_at
221577_x_at
213776_at
204958_at
209652_s_at
204781_s_at
203453_at
204735_at
211163_s_at
204447_at
215368_at
219019_at
216252_x_at
204780_s_at
219270_at
219236_at
205792_at
205479_s_at
202815_s_at
221640_s_at
203821_at
202481_at
202283_at
205309_at
221710_x_at
203003_at
209740_s_at
203887_s_at
203888_at
204420_at
207781_s_at
218651_s_at
203409_at
219532_at
201324_at
202284_s_at
207222_at
219562_at
202672_s_at
205531_s_at
207147_at
201564_s_at
211018_at
206561_s_at
219936_s_at
49111_at
201236_s_at
204639_at
200974_at
203140_at
204684_at
206907_at
219786_at
218346_s_at
219674_s_at
216317_x_at
215719_x_at
32094_at
201506_at
202207_at
212730_at
221861_at
202936_s_at
220041_at
210484_s_at
204446_s_at
203174_s_at
218749_s_at
211032_at
212386_at
209992_at
218664_at
205258_at
202219_at
215735_s_at
217373_x_at
220091_at
214110_s_at
204563_at
207813_s_at
202887_s_at
203186_s_at
203989_x_at
217284_x_at
208078_s_at
205932_s_at
214744_s_at
205910_s_at
211559_s_at
211998_at
202935_s_at
214377_s_at
202912_at
215501_s_at
203758_at
212190_at
215785_s_at
204085_s_at
204242_s_at
218678_at
209706_at
209324_s_at
208920_at
207465_at
204754_at
205278_at
214696_at
209006_s_at
219694_at
203304_at
218182_s_at
208763_s_at
218124_at
205442_at
218642_s_at
212019_at
219768_at
203139_at
1431_at
209159_s_at
206106_at
213139_at
218627_at
210736_x_at
213587_s_at
213657_s_at
209375_at
219664_s_at
219737_s_at
221756_at
43511_s_at
203234_at
215259_s_at
205082_s_at
218424_s_at
204759_at
205083_at
200904_at
202948_at
222026_at
210609_s_at
209101_at
206691_s_at
212992_at
200973_s_at
214012_at
218546_at
205534_at
203939_at
218796_at
212356_at
219561_at
212724_at
219295_s_at
201328_at
220999_s_at
205156_s_at
210854_x_at
203914_x_at
206204_at

## Sheet: down
210140_at
221569_at
205046_at
201152_s_at
220205_at
212579_at
219553_at
217996_at
212492_s_at
214106_s_at
213387_at
221840_at
205669_at
210469_at
220338_at
214804_at
206543_at
209125_at
218166_s_at
203284_s_at
213306_at
222209_s_at
210589_s_at
202926_at
211593_s_at
217586_x_at
36612_at
212470_at
218306_s_at
211386_at
214107_x_at
205741_s_at
202376_at
202552_s_at
212569_at
203860_at
212388_at
203242_s_at
211996_s_at
207732_s_at
203097_s_at
217808_s_at
218910_at
216048_s_at
210479_s_at
34764_at
216129_at
203182_s_at
217388_s_at
203282_at
204860_s_at
215439_x_at
212554_at
217997_at
210482_x_at
212306_at
211929_at
213254_at
215013_s_at
212779_at
214984_at
220952_s_at
200855_at
205292_s_at
213074_at
204058_at
221039_s_at
216511_s_at
215599_at
203181_x_at
201924_at
212970_at
210007_s_at
213939_s_at
202566_s_at
208832_at
214231_s_at
218035_s_at
204604_at
205938_at
218790_s_at
215201_at
217630_at
203386_at
205880_at
201959_s_at
215016_x_at
204059_s_at
213703_at
211034_s_at
218259_at
214787_at
205219_s_at
202889_x_at
221763_at
203426_s_at
204010_s_at
207319_s_at
203837_at
203257_s_at
213331_s_at
221103_s_at
205288_at
205139_s_at
218347_at
215828_at
209011_at
209884_s_at
215222_x_at
215377_at
40016_g_at
206115_at
217518_at
204415_at
217704_x_at
217887_s_at
207057_at
202254_at
204385_at
202754_at
213329_at
206702_at
212468_at
218020_s_at
204875_s_at
202917_s_at
202890_at
203961_at
219443_at
216859_x_at
214594_x_at
215708_s_at
204069_at
202975_s_at
220486_x_at
213015_at
212688_at
216294_s_at
203132_at
204226_at
209388_at
213546_at
215597_x_at
212686_at
218228_s_at
212208_at
207173_x_at
207626_s_at
213029_at
222371_at
201072_s_at
218909_at
215629_s_at
210076_x_at
207178_s_at
212838_at
220232_at
212815_at
205536_at
210108_at
215471_s_at
216021_s_at
209172_s_at
209062_x_at
213906_at
204656_at
213159_at
215888_at
207425_s_at
212507_at
216657_at
216687_x_at
220411_x_at
206144_at
212418_at
213926_s_at
202255_s_at
210552_s_at
203789_s_at
220613_s_at
201929_s_at
203424_s_at
202976_s_at
207821_s_at
204256_at
219055_at
219229_at
243_g_at
203787_at
214874_at
215102_at
209289_at
32042_at
205570_at
205773_at
213435_at
219193_at
212984_at
215269_at
212104_s_at
210255_at
215571_at
206506_s_at
214220_s_at
208459_s_at
203853_s_at
213918_s_at
212462_at
206542_s_at
210662_at
212523_s_at
214221_at
209105_at
212504_at
222108_at
212650_at
207956_x_at
207871_s_at
217886_at
204496_at
202615_at
210297_s_at
212752_at
209106_at
212946_at
220710_at
204282_s_at
215913_s_at
215195_at
215191_at
201928_at
201927_s_at
212548_s_at
200854_at
213245_at
210114_at
212616_at
219208_at
206497_at
206405_x_at
204597_x_at
209702_at
37547_at
205842_s_at
209617_s_at
213351_s_at
204643_s_at
213169_at
203241_at
212442_s_at
203223_at
41644_at
216804_s_at
218396_at
222311_s_at
202485_s_at
215908_at
212867_at
217692_at
214861_at
207928_s_at
210379_s_at
210233_at
204235_s_at
205632_s_at
201869_s_at
220474_at
214028_x_at
212066_s_at
210793_s_at
204119_s_at
213510_x_at
214693_x_at
215076_s_at
219659_at
214934_at
202457_s_at
212746_s_at
205696_s_at
208957_at
212503_s_at
215371_at
204980_at
219012_s_at
218578_at
207430_s_at
204207_s_at
207166_at
216197_at
201960_s_at
202600_s_at
208003_s_at
213684_s_at
213049_at
220039_s_at
201860_s_at
210277_at
202515_at
202516_s_at
221718_s_at
209717_at
217787_s_at
210273_at
213922_at
209684_at
213107_at
218184_at
215390_at
211842_s_at
213725_x_at
210813_s_at
213400_s_at
218705_s_at
218311_at
203829_at
201995_at
204595_s_at
220940_at
206173_x_at
204690_at
214877_at
202514_at
215092_s_at
214855_s_at
203666_at
215786_at
221218_s_at
204221_x_at
214684_at
201335_s_at
216959_x_at
213016_at
203627_at
215641_at
205430_at
212308_at
208875_s_at
212323_s_at
210511_s_at
210812_at
202821_s_at
203962_s_at
203278_s_at
214672_at
207302_at
214374_s_at
218503_at
212325_at
209945_s_at
206060_s_at
209084_s_at
210096_at
219027_s_at
214964_at
222336_at
219388_at
212880_at
217972_at
201867_s_at
213236_at
217764_s_at
201976_s_at
220296_at
203080_s_at
212546_s_at
209012_at
219570_at
202429_s_at
217427_s_at
205239_at
202411_at
212989_at
212653_s_at
204681_s_at
213239_at
203298_s_at
216170_at
218788_s_at
216870_x_at
213982_s_at
204082_at
204835_at
219155_at
209984_at
212446_s_at
218566_s_at
214722_at
204105_s_at
220108_at
219507_at
222348_at
215465_at
216009_at
217763_s_at
33778_at
219573_at
202294_at
202662_s_at
212676_at
219090_at
212309_at
205413_at
204596_s_at
213419_at
219696_at
202565_s_at
40148_at
212985_at
218858_at
219307_at
216769_x_at
205071_x_at
203791_at
37549_g_at
217762_s_at
205841_at
208613_s_at
203991_s_at
220988_s_at
202660_at
213349_at
215898_at
204977_at
217659_at
218330_s_at
203620_s_at
220334_at
214464_at
202015_x_at
203565_s_at
214929_s_at
34697_at
204918_s_at
204742_s_at
203106_s_at
219574_at
220038_at
219112_at
204225_at
212538_at
221526_x_at
218502_s_at
206548_at
202761_s_at
218613_at
201935_s_at
214493_s_at
214785_at
201718_s_at
204237_at
219028_at
218545_at
203630_s_at
202425_x_at
215578_at
205072_s_at
213744_at
203297_s_at
207495_at
211208_s_at
207887_s_at
205862_at
203999_at
220221_at
220729_at
220773_s_at
203020_at
215387_x_at
207437_at
222325_at
201814_at
208820_at
209958_s_at
209574_s_at
213135_at
204066_s_at
39313_at
217656_at
203276_at
57588_at
207279_s_at
209031_at
214109_at
205726_at
205887_x_at
215397_x_at
209618_at
222024_s_at
212606_at
203355_s_at
218618_s_at
209032_s_at
212425_at
203988_s_at
219842_at
202786_at
205933_at
211702_s_at
212692_s_at
209534_x_at
216260_at
220777_at
205110_s_at
212615_at
203629_s_at
202822_at
210965_x_at
207620_s_at
203788_s_at
205225_at
215146_s_at
202293_at
207996_s_at
204208_at
204120_s_at
202728_s_at
217523_at
206704_at
215882_at
203895_at
211621_at
213307_at
212209_at
215002_at
202729_s_at
216399_s_at
219572_at
204944_at
204068_at
204283_at
215119_at
212207_at
208986_at
214743_at
215304_at
214705_at
218080_x_at
211484_s_at
219427_at
219825_at
208425_s_at
213595_s_at
210094_s_at
212098_at
209741_x_at
207886_s_at
201936_s_at
203038_at
201813_s_at
203896_s_at
208178_x_at
221527_s_at
205376_at
203998_s_at
206346_at
215543_s_at
221207_s_at
213308_at
204055_s_at
213222_at
216944_s_at
220195_at
219985_at
203231_s_at
205603_s_at
219617_at
216109_at
215612_at
216957_at
216880_at
221212_x_at
214897_at
213745_at
206412_at
203232_s_at
221280_s_at
219247_s_at
213243_at
204646_at
