# Supplementary material for: The gene expression profiles in response to 102 traditional Chinese medicine (TCM) components: a general template for research on TCMs
Source: Sci Rep. 2017 Mar 23;7:352. doi: 10.1038/s41598-017-00535-8 (PMC5428649; doi:10.1038/s41598-017-00535-8)
Supplement: Supplementary file 2 — Dataset 2 [file 41598_2017_535_MOESM2_ESM.xlsx]

## Sheet: Four mixture-up
205749_at
213418_at
117_at
214446_at
202388_at
217678_at
209921_at
216238_s_at
203725_at
202672_s_at
216669_at
220546_at
209383_at
207528_s_at
221986_s_at
221985_at
217649_at
215249_at
209656_s_at
203821_at
203665_at
201465_s_at
220330_s_at
210634_at
221308_at
222018_at
214132_at
208081_s_at
214704_at
215495_s_at
202563_at
212954_at
210462_at
221577_x_at
205352_at
220030_at
220694_at
205938_at
220919_s_at
213931_at
202643_s_at
200664_s_at
218929_at
207247_s_at
221118_at
203946_s_at
214814_at
216278_at
218468_s_at
217966_s_at
220657_at
200924_s_at
202014_at
205047_s_at
205858_at
215523_at
201008_s_at
214972_at
201464_x_at
205822_s_at
201466_s_at
210516_at
213281_at
214185_at
201009_s_at
204203_at
214748_at
202843_at
212545_s_at
38037_at
204121_at
211458_s_at
216350_s_at
201846_s_at
220606_s_at
206604_at
207920_x_at
209020_at
215125_s_at
216361_s_at
220253_s_at
202821_s_at
220389_at
206917_at
217075_x_at
202129_s_at
205214_at
200898_s_at
218851_s_at
206652_at
219181_at
211507_s_at
40524_at
206536_s_at
208115_x_at
220369_at
203710_at
202912_at
210034_s_at
206862_at
207347_at
209936_at
213672_at
218880_at
210656_at
214291_at
212665_at
213139_at
220855_at
205411_at
214683_s_at
219844_at
219875_s_at
211602_s_at
36564_at
213038_at
215948_x_at
214409_at
202861_at
207078_at
205427_at
217310_s_at
202435_s_at
216200_at
205122_at
201564_s_at
207166_at
217176_s_at
219789_at
206379_at
218750_at
210635_s_at
212157_at
214289_at
215719_x_at
209750_at
203455_s_at
218319_at
212478_at
214375_at
210426_x_at
219624_at
215012_at
206686_at
202146_at
220299_at
207678_s_at
208181_at
208536_s_at
222267_at
208506_at
215152_at
213124_at
201195_s_at
218371_s_at
220254_at
203810_at
202719_s_at
217741_s_at
203158_s_at
214166_at
218486_at
202147_s_at
217607_x_at
217503_at
209992_at
205188_s_at
206675_s_at
214099_s_at
211676_s_at
216279_at
209254_at
201397_at
219609_at
212154_at
205446_s_at
218723_s_at
216006_at
202437_s_at
65588_at
219601_s_at
218344_s_at
216057_at
205953_at
214925_s_at
206512_at
217539_at
205381_at
212292_at
207147_at
208275_x_at
214729_at
202131_s_at
217016_x_at
214969_at
205503_at
202207_at
200666_s_at
211527_x_at
208092_s_at
201289_at
202770_s_at
219284_at
213159_at
209378_s_at
202436_s_at
202301_s_at
222313_at
221215_s_at
209101_at
220399_at
212471_at
221881_s_at
211319_at
212486_s_at
220623_s_at
210001_s_at
221988_at
214139_at
219312_s_at
215538_at
206182_at
221954_at
1320_at
201993_x_at
220941_s_at
213452_at
203574_at
208786_s_at
208446_s_at
206613_s_at
208769_at
208553_at
208580_x_at
202763_at
204780_s_at
216314_at
205994_at
206708_at
217508_s_at
219492_at
213459_at
206744_s_at
221734_at
210650_s_at
212840_at
206864_s_at
202206_at
213704_at
206951_at
221696_s_at
201693_s_at
202558_s_at
204341_at
210407_at
208219_at
214463_x_at
212286_at
214583_at
222213_x_at
210200_at
216589_at
215072_x_at
209212_s_at
217517_x_at
202581_at
213480_at
219475_at
204132_s_at
221580_s_at
201010_s_at
212454_x_at
217892_s_at
221860_at
203925_at
222160_at
221673_s_at
201844_s_at
221524_s_at
203004_s_at
209781_s_at
217618_x_at
216902_s_at
214019_at
209180_at
219846_at
205807_s_at
204970_s_at
214623_at
203377_s_at
209479_at
222058_at
203855_at
220123_at
204732_s_at
213341_at
218088_s_at
219421_at
213988_s_at
212225_at
207728_at
212839_s_at
215263_at
218794_s_at
219736_at
204472_at
201852_x_at
219270_at
214922_at
215170_s_at
219376_at
219583_s_at
214638_s_at
221065_s_at
202727_s_at
215009_s_at
215623_x_at
210592_s_at
212384_at
222303_at
202842_s_at
217373_x_at
220121_at
205438_at
204605_at
215578_at
204194_at
210479_s_at
222310_at
211600_at
211414_at
210476_s_at
219477_s_at
215239_x_at
220315_at
202769_at
220018_at
221430_s_at
208576_s_at
209288_s_at
205555_s_at
218900_at
217168_s_at
208124_s_at
205621_at
205025_at
211213_at
222071_s_at
204214_s_at
213286_at
206249_at
219501_at
215575_at
206273_at
220086_at
215730_at
202656_s_at
209614_at
206868_at
202501_at
203096_s_at
208685_x_at
213938_at
215526_at
219371_s_at
211363_s_at
203367_at
217237_at
212557_at
210015_s_at
214016_s_at
209922_at
219469_at
213359_at
201995_at
206537_at
216486_x_at
206838_at
219595_at
201146_at
201625_s_at
209146_at
205269_at
204784_s_at
212749_s_at
212774_at
214678_x_at
217547_x_at
37028_at
202644_s_at
222224_at
214644_at
217403_s_at
215351_at
202023_at
214487_s_at
207361_at
214281_s_at
212479_s_at
206861_s_at
209205_s_at
208577_at
214599_at
215281_x_at
206670_s_at
204753_s_at
208398_s_at
216252_x_at
37170_at
206121_at
215908_at
206669_at
221919_at
215417_at
213106_at
207000_s_at
217967_s_at
214374_s_at
206748_s_at
202980_s_at
213904_at
219631_at
218145_at
203140_at
215046_at
203729_at
200730_s_at
217193_x_at
204109_s_at
215318_at
217614_at
211865_s_at
206507_at
211559_s_at
220553_s_at
211423_s_at
218192_at
211220_s_at
201711_x_at
204266_s_at
210655_s_at
203724_s_at
204532_x_at
214060_at
209799_at
203349_s_at
210282_at
222343_at
204141_at
214911_s_at
215892_at
212800_at
201845_s_at
208003_s_at
32541_at
204035_at
208922_s_at
221695_s_at
205408_at
205278_at
203011_at
206551_x_at
214502_at
205298_s_at
214230_at
205791_x_at
202657_s_at
212723_at
221220_s_at
210513_s_at
211088_s_at
213989_x_at
202284_s_at
218631_at
208686_s_at
206238_s_at
201559_s_at
217204_at
200868_s_at
213934_s_at
208180_s_at
206648_at
209740_s_at
214072_x_at
211256_x_at
202807_s_at
214553_s_at
210056_at
215092_s_at
218522_s_at
212233_at
203271_s_at
206483_at
202669_s_at
219564_at
209398_at
216034_at
211740_at
210623_at
210233_at
202547_s_at
205187_at
218611_at
213593_s_at
215855_s_at
214138_at
201694_s_at
214577_at
213776_at
209845_at
217620_s_at
219439_at
202764_at
203241_at
205383_s_at
210188_at
202208_s_at
210676_x_at
205773_at
202693_s_at
217127_at
221593_s_at
203707_at
215006_at
211078_s_at
219864_s_at
205123_s_at
207117_at
210346_s_at
203224_at
207029_at
204665_at
215013_s_at
209294_x_at
219532_at
210240_s_at
211032_at
207046_at
213137_s_at
212241_at
215567_at
209348_s_at
212893_at
211913_s_at
214537_at
204523_at
220360_at
220319_s_at
208200_at
211063_s_at
209211_at
203889_at
222151_s_at
219682_s_at
220841_s_at
58916_at
209882_at
202402_s_at
219237_s_at
218878_s_at
204568_at
217449_at
203927_at
218535_s_at
202923_s_at
206113_s_at
35150_at
222371_at
204418_x_at

## Sheet: Four mixture-down
220055_at
219154_at
206752_s_at
216442_x_at
210273_at
213839_at
221832_s_at
208026_at
220669_at
215302_at
211976_at
211064_at
200636_s_at
214713_at
212412_at
201586_s_at
213555_at
219889_at
203065_s_at
222199_s_at
215314_at
214329_x_at
204597_x_at
211339_s_at
220936_s_at
205413_at
209201_x_at
202909_at
219283_at
213899_at
218284_at
212375_at
204531_s_at
209490_s_at
221272_s_at
219262_at
219599_at
202125_s_at
214740_at
204508_s_at
206355_at
204497_at
213229_at
219871_at
211596_s_at
206010_at
206048_at
219388_at
215653_at
201489_at
219575_s_at
221649_s_at
215030_at
215073_s_at
201370_s_at
203916_at
202409_at
206874_s_at
60474_at
206593_s_at
219151_s_at
217164_at
201362_at
212594_at
212921_at
210150_s_at
209321_s_at
204510_at
205891_at
201286_at
204202_at
205225_at
212097_at
38158_at
221096_s_at
203188_at
203688_at
203510_at
208760_at
212850_s_at
218807_at
212614_at
218820_at
219734_at
200020_at
212556_at
203900_at
209320_at
221892_at
213033_s_at
218560_s_at
34260_at
203233_at
204932_at
212267_at
211958_at
218370_s_at
206987_x_at
221686_s_at
205724_at
205525_at
219351_at
219800_s_at
218444_at
217663_at
207267_s_at
204364_s_at
215132_at
208718_at
208156_x_at
204908_s_at
209460_at
212588_at
212792_at
202876_s_at
207141_s_at
213012_at
207175_at
221843_s_at
221877_at
218904_s_at
219127_at
213075_at
200911_s_at
207069_s_at
219216_at
87100_at
218915_at
213364_s_at
209032_s_at
202259_s_at
216262_s_at
204595_s_at
204078_at
212498_at
201197_at
208614_s_at
203865_s_at
217608_at
222031_at
217625_x_at
63825_at
209884_s_at
218418_s_at
213945_s_at
221973_at
212235_at
203785_s_at
216750_at
206429_at
206504_at
212583_at
202856_s_at
204838_s_at
219795_at
220038_at
39966_at
220891_at
218485_s_at
201110_s_at
202515_at
213710_s_at
203424_s_at
212361_s_at
218502_s_at
220711_at
205034_at
213390_at
215554_at
220486_x_at
204488_at
213027_at
205196_s_at
213045_at
217437_s_at
65472_at
204340_at
217526_at
222294_s_at
204498_s_at
219741_x_at
218812_s_at
219353_at
215692_s_at
202392_s_at
214848_at
204307_at
220167_s_at
214739_at
214617_at
202617_s_at
213032_at
221815_at
203108_at
202599_s_at
202613_at
212703_at
212148_at
202479_s_at
216951_at
217542_at
218019_s_at
205767_at
206194_at
201490_s_at
212605_s_at
221965_at
209757_s_at
222041_at
202729_s_at
213029_at
220666_at
220550_at
204225_at
212297_at
212621_at
217529_at
209672_s_at
201448_at
205031_at
214778_at
217400_at
208096_s_at
205398_s_at
211919_s_at
216159_s_at
218421_at
202894_at
64488_at
202172_at
214648_at
217650_x_at
60794_f_at
216025_x_at
213153_at
219234_x_at
207503_at
222335_at
222273_at
217844_at
221840_at
203238_s_at
205594_at
211576_s_at
207761_s_at
204407_at
204573_at
216065_at
217028_at
209322_s_at
204933_s_at
214046_at
209602_s_at
202421_at
208954_s_at
204284_at
201310_s_at
213928_s_at
217604_at
202743_at
201860_s_at
219619_at
38671_at
213302_at
212993_at
204455_at
221844_x_at
204505_s_at
221963_x_at
204352_at
204105_s_at
201585_s_at
217104_at
219985_at
217779_s_at
221854_at
212298_at
213306_at
203685_at
209335_at
37384_at
214808_at
214102_at
213103_at
44790_s_at
221229_s_at
207711_at
222109_at
217523_at
216687_x_at
209262_s_at
202688_at
215243_s_at
219981_x_at
201631_s_at
221024_s_at
213283_s_at
207705_s_at
215185_at
204060_s_at
213449_at
220305_at
212061_at
213269_at
203063_at
215074_at
203438_at
204061_at
212126_at
213703_at
220770_s_at
214804_at
204250_s_at
212760_at
212170_at
213664_at
220085_at
219538_at
219395_at
204012_s_at
220777_at
201449_at
220108_at
217833_at
212914_at
220915_s_at
205304_s_at
216465_at
215731_s_at
206548_at
220066_at
217721_at
210640_s_at
217288_at
207996_s_at
207173_x_at
218995_s_at
212977_at
212489_at
204952_at
202607_at
219702_at
212660_at
208937_s_at
212888_at
217527_s_at
207392_x_at
219743_at
202245_at
221787_at
217445_s_at
206655_s_at
201295_s_at
219488_at
55872_at
204602_at
210469_at
205534_at
207109_at
207220_at
218589_at
218724_s_at
207060_at
210694_s_at
213260_at
211421_s_at
221404_at
222108_at
213245_at
210174_at
220459_at
213679_at
202431_s_at
219581_at
211019_s_at
213227_at
217922_at
221538_s_at
217999_s_at
205430_at
209285_s_at
216675_at
214862_x_at
222111_at
208712_at
215928_at
36499_at
202478_at
211327_x_at
216766_at
209687_at
213906_at
201739_at
213610_s_at
212173_at
212239_at
217306_at
204376_at
201703_s_at
216466_at
215514_at
204695_at
221908_at
214964_at
214871_x_at
203148_s_at
212444_at
203666_at
205303_at
204029_at
216813_at
201510_at
204014_at
214303_x_at
219522_at
217321_x_at
209988_s_at
209892_at
210511_s_at
211829_s_at
219825_at
222325_at
206115_at

## Sheet: TanshinoneⅡA-up
210853_at
205749_at
217678_at
209921_at
207086_x_at
221577_x_at
216409_at
215078_at
202411_at
217559_at
214409_at
211078_s_at
220168_at
215589_at
210742_at
210282_at
205809_s_at
209750_at
203821_at
206862_at
204863_s_at
211740_at
204774_at
219304_s_at
208425_s_at
202672_s_at
209383_at
212451_at
201215_at
216069_at
33148_at
221986_s_at
201170_s_at
211641_x_at
201996_s_at
218723_s_at
206644_at
216568_x_at
222071_s_at
201711_x_at
217019_at
210785_s_at
206411_s_at
216531_at
220586_at
207953_at
212923_s_at
202821_s_at
215512_at
202643_s_at
214200_s_at
210286_s_at
210281_s_at
221524_s_at
210426_x_at
222303_at
213590_at
205187_at
210479_s_at
216577_at
207969_x_at
38037_at
210562_at
219271_at
211913_s_at
210247_at
209491_s_at
213922_at
215152_at
216315_x_at
219844_at
207234_at
220517_at
217092_x_at
220740_s_at
200924_s_at
216229_x_at
207078_at
219199_at
205122_at
36711_at
209732_at
204415_at
208610_s_at
208078_s_at
202921_s_at
221138_s_at
202431_s_at
201195_s_at
218166_s_at
206590_x_at
203665_at
215351_at
202131_s_at
222290_at
220843_s_at
215615_x_at
212225_at
214422_at
210365_at
222350_at
214906_x_at
213856_at
203394_s_at
215034_s_at
208588_at
217630_at
215992_s_at
215622_x_at
221985_at
215889_at
204525_at
213107_at
214185_at
215342_s_at
219691_at
207593_at
200733_s_at
200767_s_at
206536_s_at
206670_s_at
206346_at
222341_x_at
217556_at
211696_x_at
221523_s_at
217107_at
210800_at
209990_s_at
202437_s_at
207227_x_at
220030_at
219995_s_at
215249_at
214028_x_at
215578_at
200795_at
203725_at
220873_at
215072_x_at
203395_s_at
208178_x_at
220987_s_at
211782_at
207943_x_at
211748_x_at
211488_s_at
214638_s_at
206551_x_at
212657_s_at
211000_s_at
216459_x_at
222310_at
215392_at
218986_s_at
216730_at
214417_s_at
219694_at
213988_s_at
204325_s_at
202504_at
211521_s_at
212095_s_at
215597_x_at
215825_at
206035_at
209230_s_at
206708_at
207150_at
217449_at
205938_at
216354_at
207283_at
221307_at
206500_s_at
208115_x_at
217310_s_at
203875_at
215750_at
213225_at
205016_at
201793_x_at
202342_s_at
216260_at
202146_at
213684_s_at
215495_s_at
212319_at
206675_s_at
220241_at
210796_x_at
210407_at
215385_at
207379_at
210512_s_at
216764_at
211917_s_at
210088_x_at
205044_at
215445_x_at
206507_at
218513_at
218602_s_at
211386_at
207112_s_at
202065_s_at
213286_at
211992_at
201299_s_at
209023_s_at
209504_s_at
220580_at
218880_at
220018_at
35150_at
202150_s_at
217197_x_at
215092_s_at
210268_at
204047_s_at
209874_x_at
202435_s_at
203650_at
207524_at
214723_x_at
204734_at
221238_at
204472_at
217195_at
207610_s_at
207754_at
211354_s_at
207649_at
206537_at
216557_x_at
212171_x_at
210943_s_at
215435_at
206615_s_at
201329_s_at
215393_s_at
204532_x_at
220145_at
210057_at
216915_s_at
217715_x_at
213672_at
216034_at
212292_at
208109_s_at
206818_s_at
213510_x_at
215908_at
208540_x_at
212291_at
206209_s_at
218084_x_at
206580_s_at
211110_s_at
216292_at
206094_x_at
219916_s_at
220158_at
204717_s_at
202684_s_at
217125_at
216200_at
222082_at
206121_at
210462_at
209211_at
207126_x_at
203882_at
215440_s_at
205299_s_at
211458_s_at
209288_s_at
211515_s_at
217547_x_at
211998_at
201289_at
200598_s_at
221616_s_at
219389_at
204840_s_at
209101_at
220944_at
221958_s_at
207751_at
221104_s_at
217580_x_at
219883_at
212290_at
212078_s_at
214606_at
202843_at
210592_s_at
219312_s_at
212679_at
201009_s_at
214060_at
201407_s_at
208869_s_at
222245_s_at
206091_at
201951_at
209254_at
212374_at
205150_s_at
32088_at
220253_s_at
209193_at
206744_s_at
216211_at
222164_at
205386_s_at
206847_s_at
209277_at
221696_s_at
218578_at
220112_at
217266_at
214705_at
51158_at
216497_at
202147_s_at
217094_s_at
222313_at
220009_at
215417_at
200632_s_at
212373_at
212220_at
203363_s_at
221184_at
210999_s_at
205047_s_at
215554_at
219280_at
218651_s_at
202600_s_at
214376_at
213623_at
214748_at
210827_s_at
213446_s_at
221246_x_at
205584_at
210148_at
220086_at
204753_s_at
206028_s_at
210361_s_at
216197_at
205719_s_at
219601_s_at
201063_at
210587_at
210764_s_at
206324_s_at
217626_at
203096_s_at
207017_at
213173_at
213158_at
207233_s_at
218273_s_at
202426_s_at
220576_at
215501_s_at
202833_s_at
205174_s_at
208015_at
210631_at
216550_x_at
214496_x_at
201117_s_at
221563_at
213375_s_at
204005_s_at
212763_at
201466_s_at
204214_s_at
202545_at
212526_at
64900_at
217620_s_at
210175_at
205188_s_at
221027_s_at
219774_at
205787_x_at
203796_s_at
210926_at
203623_at
220293_at
211880_x_at
207920_x_at
214600_at
218164_at
216294_s_at
216769_x_at
217136_at
217482_at
209451_at
206208_at
201147_s_at
200923_at
209895_at
208081_s_at
213112_s_at
210059_s_at
213000_at
216012_at
219901_at
206105_at
204680_s_at
205123_s_at
214972_at
209325_s_at
219747_at
208792_s_at
204120_s_at
214375_at
220937_s_at
205250_s_at
216177_at
210513_s_at
212558_at
213418_at
206695_x_at
205953_at
205026_at
214879_x_at
214166_at
218319_at
202019_s_at
220237_at
219098_at
211962_s_at
220172_at
59644_at
221414_s_at
212557_at
209743_s_at
205994_at
204667_at
209525_at
219164_s_at
203840_at
34697_at
217739_s_at
1431_at
219182_at
215611_at
202724_s_at

## Sheet: TanshinoneⅡA-down
200800_s_at
207042_at
202220_at
209483_s_at
219518_s_at
213229_at
201838_s_at
208617_s_at
222027_at
215552_s_at
210792_x_at
208630_at
221915_s_at
213350_at
206518_s_at
202779_s_at
205116_at
214875_x_at
38710_at
222354_at
204578_at
203699_s_at
217928_s_at
219048_at
215586_at
201742_x_at
212009_s_at
215791_at
207109_at
202855_s_at
213803_at
203945_at
213440_at
209757_s_at
217014_s_at
205196_s_at
210206_s_at
217294_s_at
205841_at
204159_at
215944_at
210415_s_at
213665_at
213245_at
210047_at
206440_at
209972_s_at
214182_at
203425_s_at
201421_s_at
212755_at
214586_at
219932_at
209007_s_at
209555_s_at
222121_at
213388_at
214579_at
217922_at
205106_at
213875_x_at
201585_s_at
214395_x_at
202062_s_at
210022_at
210935_s_at
204824_at
220906_at
207245_at
210656_at
202291_s_at
201679_at
207220_at
215734_at
220729_at
217152_at
206048_at
203666_at
214149_s_at
220936_s_at
217650_x_at
217448_s_at
209569_x_at
209962_at
217542_at
217370_x_at
213619_at
209687_at
221878_at
219985_at
202607_at
219730_at
221908_at
213744_at
203424_s_at
205461_at
210525_x_at
210734_x_at
207173_x_at
208026_at
216595_at
209535_s_at
208769_at
213872_at
216246_at
218445_at
220633_s_at
205326_at
203700_s_at
204688_at
218559_s_at
218775_s_at
218778_x_at
214190_x_at
206280_at
206145_at
204695_at
212952_at
214418_at
222293_at
212173_at
209006_s_at
213964_x_at
203391_at
206488_s_at
212344_at
213757_at
202661_at
217692_at
211411_at
213789_at
214303_x_at
207506_at

## Sheet: Salvianic acid A sodium-up
215289_at
210065_s_at
220844_at
211602_s_at
207004_at
212636_at
203989_x_at
217853_at
205792_at
212344_at
204446_s_at
205471_s_at
32094_at
208083_s_at
209990_s_at
201801_s_at
201324_at
215856_at
216110_x_at
206204_at
203453_at
219932_at
207943_x_at
222115_x_at
221288_at
217010_s_at
211032_at
222071_s_at
205651_x_at
210095_s_at
209897_s_at
221729_at
208259_x_at
209909_s_at
205453_at
203140_at
221861_at
200878_at
207348_s_at
203638_s_at
209618_at
218002_s_at
202948_at
215918_s_at
217477_at
203939_at
219232_s_at
212386_at
204525_at
209631_s_at
213194_at
213933_at
217612_at
204293_at
203186_s_at
205083_at
202780_at
221606_s_at
213622_at
215490_at
217487_x_at
213325_at
205051_s_at
215785_s_at
203096_s_at
49111_at
214046_at
219295_s_at
202944_at
210723_x_at
208920_at
215501_s_at
201506_at
212353_at
208319_s_at
212354_at
217340_at
214330_at
221888_at
214586_at
215321_at
221730_at
219077_s_at
203180_at
214638_s_at
210653_s_at
209626_s_at
206114_at
204195_s_at
215735_s_at
43511_s_at
213258_at
205917_at
206463_s_at
203637_s_at
204971_at
206561_s_at
217009_at
220176_at
210435_at
220456_at
203887_s_at
44790_s_at
212806_at
217400_at
202274_at
220180_at
207199_at
205258_at
219259_at
211444_at
211439_at
209766_at
209101_at
206145_at
219279_at
222293_at
221760_at
212365_at
221681_s_at
216415_at
203183_s_at
219561_at
204612_at
209745_at
210665_at
205044_at
219694_at
219532_at
215393_s_at
200973_s_at
202998_s_at
207436_x_at
214079_at
204376_at
201438_at
204317_at
202468_s_at
202986_at
217892_s_at
213974_at
207664_at
209278_s_at
200907_s_at
203767_s_at
219973_at
214910_s_at
212364_at
217670_at
212190_at
204242_s_at
204389_at
217300_at
201831_s_at
221655_x_at
207222_at
210040_at
206280_at
204563_at
209267_s_at
212177_at
202903_at
211466_at
210091_s_at
203888_at
209676_at
211549_s_at
206669_at
218051_s_at
201289_at
205442_at
217793_at
204249_s_at
220317_at
205535_s_at
201842_s_at
202664_at
220238_s_at
208510_s_at
203801_at
219471_at
217437_s_at
213591_at
203942_s_at
209318_x_at
206181_at
200841_s_at
208664_s_at
205319_at
213587_s_at
209135_at
202625_at
203505_at
208228_s_at
208078_s_at
209334_s_at
201752_s_at
219609_at
205079_s_at
202718_at
220483_s_at
208106_x_at
210281_s_at
214377_s_at
220467_at
204917_s_at
209617_s_at
210896_s_at
209348_s_at
210695_s_at
206587_at
221276_s_at
214135_at

## Sheet: Salvianic acid A sodium-down
200742_s_at
221754_s_at
210517_s_at
216569_at
222062_at
212527_at
219632_s_at
205230_at
206461_x_at
203718_at
203021_at
215281_x_at
211653_x_at
203665_at
203372_s_at
211712_s_at
217559_at
219405_at
217657_at
211356_x_at
220221_at
215201_at
219252_s_at
217997_at
213680_at
211241_at
218804_at
203426_s_at
213605_s_at
217626_at
214138_at
203424_s_at
204932_at
215318_at
216594_x_at
216769_x_at
215909_x_at
212817_at
215470_at
202729_s_at
215828_at
216527_at
221261_x_at
203741_s_at
206702_at
218000_s_at
211756_at
204055_s_at
203071_at
209457_at
215167_at
218330_s_at
212135_s_at
211029_x_at
222058_at
205744_at
220855_at
218976_at
219074_at
215397_x_at
219985_at
207273_at
212084_at
204597_x_at
33304_at
222325_at
204595_s_at
219825_at
222073_at
207886_s_at
216261_at
212272_at
209417_s_at
215268_at
220411_x_at
204933_s_at
207328_at
218965_s_at
211028_s_at
220728_at
210096_at
219794_at
220521_s_at
217996_at
219619_at
209936_at
216170_at
210985_s_at
214185_at
204654_s_at
208144_s_at
202291_s_at
221616_s_at
218750_at
216897_s_at
216034_at
202869_at
215304_at
215554_at
215597_x_at
222336_at
216687_x_at
221551_x_at
209443_at
207389_at
222108_at
214896_at
56821_at
204698_at
207479_at
219508_at
221557_s_at
215465_at
204897_at
217123_x_at
220751_s_at
216292_at
203074_at
203153_at
204596_s_at
215837_x_at
202917_s_at
209310_s_at
220283_at
211842_s_at
202376_at
215439_x_at
220186_s_at
207430_s_at
211161_s_at
220710_at
219659_at
210297_s_at
217704_x_at
218835_at
208488_s_at
216957_at
209125_at
204415_at
215589_at
215002_at
214792_x_at
201641_at
202411_at
215547_at
217592_at
221212_x_at

## Sheet: Protocatechuic aldehyde-up
211598_x_at
217537_x_at
220983_s_at
211795_s_at
212225_at
212344_at
209683_at
205792_at
201324_at
216467_s_at
217853_at
211602_s_at
203453_at
204446_s_at
219710_at
219768_at
213644_at
209631_s_at
219932_at
212386_at
202008_s_at
209990_s_at
215856_at
212636_at
207943_x_at
221729_at
206204_at
221861_at
217167_x_at
216240_at
209909_s_at
210095_s_at
216377_x_at
222071_s_at
212328_at
203140_at
213933_at
211679_x_at
204639_at
210764_s_at
219295_s_at
217612_at
213325_at
204684_at
49111_at
211032_at
206114_at
217025_s_at
203180_at
200878_at
215785_s_at
205442_at
209897_s_at
207754_at
206561_s_at
204073_s_at
203887_s_at
214046_at
210723_x_at
220180_at
216470_x_at
203186_s_at
206670_s_at
209618_at
202780_at
204389_at
215623_x_at
218051_s_at
218002_s_at
203638_s_at
215918_s_at
209270_at
211693_at
220467_at
203851_at
37953_s_at
206217_at
206884_s_at
205156_s_at
219737_s_at
202986_at
200973_s_at
210221_at
202274_at
205258_at
201506_at
208319_s_at
210653_s_at
213258_at
203163_at
213194_at
216044_x_at
204195_s_at
204242_s_at
206076_at
208920_at
206463_s_at
209987_s_at
208166_at
205265_s_at
219232_s_at
203888_at
221730_at
210941_at
214744_s_at
221606_s_at
212190_at
209988_s_at
203939_at
209189_at
217767_at
207222_at
205082_s_at
202944_at
220176_at
218664_at
209342_s_at
205535_s_at
213974_at
219077_s_at
220150_s_at
215501_s_at
43511_s_at
217555_at
212354_at
212173_at
204563_at
202948_at
213003_s_at
204525_at
215913_s_at
221946_at
212353_at
205206_at
209101_at
210176_at
209441_at
205561_at
204917_s_at
206070_s_at
203178_at
211998_at
209745_at
221760_at
204971_at
202619_s_at
202766_s_at
215321_at
203989_x_at
205505_at
209453_at
209921_at
219610_at
218756_s_at
214079_at
214393_at
201481_s_at
207126_x_at
207105_s_at
217597_x_at
217351_at
44790_s_at
216252_x_at
49452_at
216589_at
202665_s_at
204249_s_at
211548_s_at
220491_at
209626_s_at
209147_s_at
208539_x_at
204612_at
210367_s_at
214163_at
217124_at
202207_at
202468_s_at
218199_s_at
207154_at
219694_at
212365_at
209318_x_at
204030_s_at
209264_s_at
218796_at
200907_s_at
218775_s_at
212608_s_at
205083_at
217714_x_at
218066_at
212488_at
210695_s_at
201842_s_at
203141_s_at
204688_at
206587_at
216813_at
207038_at
210139_s_at
204648_at
212472_at
206696_at
216747_at
215608_at
212968_at
221959_at
212154_at
208078_s_at
219973_at
210683_at
201289_at
213139_at
204878_s_at
218898_at
213587_s_at
209135_at

## Sheet: Protocatechuic aldehyde-down
220369_at
203021_at
211712_s_at
204655_at
205871_at
221188_s_at
217997_at
217164_at
219632_s_at
208389_s_at
201556_s_at
213350_at
217667_at
211356_x_at
218513_at
202326_at
203506_s_at
217998_at
200962_at
206818_s_at
211959_at
202728_s_at
219574_at
207479_at
213589_s_at
206314_at
220728_at
214748_at
204597_x_at
219677_at
210076_x_at
211456_x_at
39313_at
217656_at
201860_s_at
202869_at
207220_at
204933_s_at
206461_x_at
217704_x_at
203741_s_at
201006_at
206078_at
207166_at
216687_x_at
217364_x_at
211299_s_at
205862_at
215597_x_at
213089_at
202729_s_at
214792_x_at
216880_at
215222_x_at
206712_at
204596_s_at
214984_at
215377_at
216532_x_at
222224_at
209573_s_at
219985_at
216112_at
211029_x_at
215269_at
215191_at
214138_at
220572_at
211756_at
221212_x_at
203650_at
216682_s_at
206169_x_at
214557_at
206346_at
203457_at
222371_at
218804_at
204055_s_at
204595_s_at
205744_at
222068_s_at
219872_at
215768_at
216422_at
210140_at
204932_at
214775_at
38964_r_at
207535_s_at
202760_s_at
215221_at
209443_at
215645_at
215201_at
212135_s_at
220777_at
215908_at
206361_at
204972_at
215521_at
215439_x_at
215545_at
218330_s_at
215465_at
220370_s_at
205230_at
210232_at
222058_at
211459_at
220710_at
214132_at
217996_at
203424_s_at
217484_at
215224_at
222160_at
222336_at
215944_at
214897_at
220969_s_at
202291_s_at
212921_at
220751_s_at
208054_at
215002_at
207437_at
216115_at
222108_at
214707_x_at
210096_at
204698_at
219825_at
203153_at
222325_at
215281_x_at
221551_x_at
220411_x_at
220186_s_at
215102_at
213680_at
204897_at
215397_x_at
215371_at
207273_at
211525_s_at
202376_at
218000_s_at
216657_at
220283_at
218750_at
218835_at
220855_at
219619_at
216363_at
216957_at
209125_at
202917_s_at
210297_s_at
201641_at
216261_at
207430_s_at
215304_at
206702_at
204415_at
217203_at
202411_at
207960_at
215641_at
219387_at

## Sheet: Salvianolic acid B-up
203153_at
202411_at
219440_at
204415_at
216813_at
219949_at
216409_at
220919_s_at
201427_s_at
211998_at
205044_at
214409_at
214020_x_at
215992_s_at
213541_s_at
212225_at
220586_at
214467_at
211782_at
206983_at
207664_at
218986_s_at
220517_at
209189_at
201215_at
213976_at
216531_at
212923_s_at
213158_at
202431_s_at
215692_s_at
209990_s_at
209504_s_at
217559_at
222073_at
210096_at
211776_s_at
216229_x_at
218675_at
203434_s_at
214555_at
208037_s_at
209815_at
203029_s_at
205259_at
205857_at
212679_at
210954_s_at
204734_at
215889_at
214455_at
215785_s_at
206035_at
214906_x_at
205816_at
220112_at
217573_at
212560_at
218651_s_at
210567_s_at
203184_at
211339_s_at
205355_at
202834_at
218174_s_at
207655_s_at
207808_s_at
222071_s_at
216657_at
207430_s_at
206091_at
210426_x_at
213591_at
204377_s_at
211458_s_at
219417_s_at
221107_at
205380_at
213107_at
210796_x_at
215445_x_at
205934_at
210703_at
213413_at
211354_s_at
218285_s_at
219093_at
205003_at
210323_at
214650_x_at
215465_at
208078_s_at
212657_s_at
204165_at
218943_s_at
215263_at
205174_s_at
202687_s_at

## Sheet: Salvianolic acid B-down
203699_s_at
218081_at
202291_s_at
207123_s_at
213649_at
215694_at
205528_s_at
76897_s_at
215281_x_at
215224_at
217152_at
216103_at
215170_s_at
204275_at
203700_s_at
215421_at
206273_at
214104_at
207592_s_at
204695_at
215571_at
215909_x_at
203235_at
210852_s_at
220957_at
220285_at
216553_x_at
215378_at
202661_at
204738_s_at
218750_at
214795_at
215012_at
217651_at
201508_at
205991_s_at
219346_at
218629_at
207220_at
220596_at
211804_s_at
212764_at
215526_at
220590_at
201741_x_at
201452_at
211991_s_at
202474_s_at
216703_at
215641_at
207245_at
215558_at
210206_s_at
209006_s_at
220491_at
214241_at
214597_at
209242_at
207117_at
222293_at
209757_s_at
221684_s_at
207142_at
217487_x_at
210656_at
221121_at
214225_at
217014_s_at
207164_s_at
208448_x_at
216773_at
204505_s_at
214132_at
214664_at
209569_x_at
